# Supplementary material for: Large Shift in Symbiont Assemblage in the Invasive Red Turpentine Beetle
Source: PLoS One. 2013 Oct 18;8(10):e78126. doi: 10.1371/journal.pone.0078126 (PMC3799831; doi:10.1371/journal.pone.0078126)
Supplement: Table S1 — Collection information for Dendroctonus valens collected in ENA and WNA. 1Collections made by Forest Service employees on National Forests are categorically excluded from permit requirements as long as they are limited in extent, are for research purposes, and involve organisms that are not protected by federal, state, or local law [63]. (XLS) [file pone.0078126.s008.xls]

## Sheet: Sheet1
State	Locations	Isolations from beetles or gallery pieces	Beetles collected by funnel traps or hand collection from beetle-infested trees	Storage temperature of gallery pieces prior to isolation	Storage temperatures of beetles prior to isolation	Details of permission to conduct collections	Collectors and their affliations
Arizona	Coconino National Forest	beetles	funnel traps	N/A	-20°C and -80°C	1Collections on National Forest land excluded from permit requirement	Monica Gaylord (Northern Arizona University, Flagstaff, Arizona), Bobbe Fitzgibbon (USDA Forest Service, Flagstaff, Arizona)
California	El Dorado National Forest, Stanislaus National Forest	gallery pieces and beetles	funnel traps, hand collection	4°C	-20°C and -80°C	1Collections on National Forest land excluded from permit requirement	Michael Wingfield (author on this manuscript), David Wood (University of California, Berkeley, California), Carline Rudolph (USDA Forest Service, Placerville, California), Martin McKenzie (USDA Forest Service, Sonora, California)
Idaho	Clearwater National Forest	beetles	funnel traps	N/A	-20°C and -80°C	1Collections on National Forest land excluded from permit requirement	Lee Pedersen (USDA Forest Service, Coeur d'Alene, Idaho), Laura Moffitt (USDA Forest Service, Boise, Idaho)
Maine	Massabesic Experimental Forest	gallery pieces and beetles	funnel traps	4°C	-20°C and -80°C	1Collections on National Forest land excluded from permit requirement	Michael Wingfield (author on this manuscript), Kevin Dodds (USDA Forest Service, Durham, New Hampshire), Garret Dubois (USDA Forest Service, Durham, New Hampshire)
Massachusetts	State forestry land near Ware	gallery pieces	N/A	4°C	N/A	Permission given by the Department of Conservation and Recreation - Massachusetts	Michael Wingfield (author on this manuscript), Kevin Dodds (USDA Forest Service, Durham, New Hampshire), Garret Dubois (USDA Forest Service, Durham, New Hampshire)
New Hampshire	White Mountain National Forest	gallery pieces and beetles	funnel traps	4°C	-20°C and -80°C	1Collections on National Forest land excluded from permit requirement	Michael Wingfield (author on this manuscript), Kevin Dodds (USDA Forest Service, Durham, New Hampshire), Garret Dubois (USDA Forest Service, Durham, New Hampshire)
New York	Fort Drum	beetles	funnel traps	N/A	-20°C and -80°C	Permission given by the Forest Management Group in Fort Drum	Kevin Dodds (USDA Forest Service, Durham, New Hampshire), Garret Dubois (USDA Forest Service, Durham, New Hampshire)
Oregon	Wallowa-Whitman National Forest	beetles	funnel traps	N/A	-20°C and -80°C	1Collections on National Forest land excluded from permit requirement	Lia Spiegel (USDA Forest Service, La Grande, Oregon), Andris Eglitis (USDA Forest Service, Bend, Oregon), Don Goheen (USDA Forest Service, Central Point, Oregon)
South Dakota	Black Hills National Forest	beetles	funnel traps	N/A	-20°C and -80°C	1Collections on National Forest land excluded from permit requirement	Danielle Reboletti (USDA Forest Service, Ogden, Utah), Bill Schaupp (USDA Forest Service, Central Point, Oregon)
Washington	Colville Reservation	beetles	funnel traps	N/A	-20°C and -80°C	Permission given by the Confederated Tribes of the Colville Reservation	Darci Carlson (USDA Forest Service, Wenatchee, Washington), Roy Maggelsen (USDA Forest Service, Wenatchee, Washington)
Wisconsin	Plum Creek Timber Company in Wood County	beetles	hand collection	N/A	-20°C and -80°C	Permission given by Plum Creek Timber Company	Aaron Adams (University of Wisconsin, Madison, Wisconsin), Sally Dahir (University of Wisconsin, Madison, Wisconsin)
