# Supplementary material for: Large Shift in Symbiont Assemblage in the Invasive Red Turpentine Beetle
Source: PLoS One. 2013 Oct 18;8(10):e78126. doi: 10.1371/journal.pone.0078126 (PMC3799831; doi:10.1371/journal.pone.0078126)
Supplement: Table S2 — Substitution models and burn-in values for phylogenetic analyses. (XLS) [file pone.0078126.s009.xls]

## Sheet: Sheet1
Ophiostomatalean group	Species complex	Gene region	Substitution model [71]	Gamma [71]	Burn-in [73]	Figure in manuscript
Ophiostoma sensu lato	-	ITS1-ITS2	TIM3+G	0.443	500	Figure 2
Ophiostoma sensu lato	Ophiostoma ips	βt	HKY+G	0.331	200	Figure S1
Ophiostoma sensu lato	Ophiostoma piceae and Ophiostoma minus	βt	GTR+G	0.204	200	Figure S2
Ophiostoma sensu lato	Sporothrix schenckii-Ophiostoma stenoceras	βt	TPM3uf+G	0.178	250	Figure S3
Leptographium sensu lato	-	ITS2-LSU	TIM3+I+G	0.199	400	Figure 3
Leptographium sensu lato	Grosmannia aurea	βt	TIM2ef+G	0.015	200	Figure S4
Leptographium sensu lato	Grosmannia galeiformis and Grosmannia olivacea	βt	TrN+G	0.264	200	Figure S5
Leptographium sensu lato	Leptographium lundbergii and Grosmannia huntii	βt	TrNef+G	0.56	250	Figure S6
Leptographium sensu lato	Leptographium procerum	βt	TIM3ef+G	0.157	200	Figure S7
Leptographium sensu lato	Grosmannia aurea	EF	GTR+I+G	0.017	200	Figure S4
Leptographium sensu lato	Grosmannia galeiformis and Grosmannia olivacea	EF	TIM3+G	0.367	200	Figure S5
Leptographium sensu lato	Leptographium lundbergii and Grosmannia huntii	EF	TIM2+G	0.326	200	Figure S6
Leptographium sensu lato	Leptographium procerum	EF	TPM1uf+I+G	0.471	200	Figure S7
