# Supplementary material for: Large Shift in Symbiont Assemblage in the Invasive Red Turpentine Beetle
Source: PLoS One. 2013 Oct 18;8(10):e78126. doi: 10.1371/journal.pone.0078126 (PMC3799831; doi:10.1371/journal.pone.0078126)
Supplement: Table S3 — Numbers of isolates of each species collected in each state in ENA and WNA, as well as China. 1The numbers of isolates are followed by the percentage of total isolates that species represents in each location. (XLS) [file pone.0078126.s010.xls]

## Sheet: Sheet1
	ENA						WNA							China
Species	1Maine	Massachusetts	New Hampshire	New York	Wisconsin	Total ENA	Arizona	California	Idaho	Oregon	South Dakota	Washington	Total WNA	From Lu et al. [54]	From Lu et al. [55]	Total China
Graphilbum sp.	0	0	0	0	0	0	0	0	0	0	0	0	0	3 (2.3)	0	3 (1.5)
Grosmannia sp. 1	0	0	0	2 (100)	3 (8.8)	5 (3.4)	4 (66.7)	5 (3.5)	0	0	0	0	0	0	0	0
Grosmannia sp. 2	0	0	8 (25.8)	0	0	8 (5.4)	0	0	0	0	0	0	0	0	0	0
Grosmannia sp. 3	0	0	0	0	0	0	0	1 (0.7)	0	0	0	0	1 (0.6)	0	0	0
Grosmannia sp. 4	0	5 (11.6)	5 (16.1)	0	0	10 (6.8)	0	10 (7.0)	0	0	0	0	10 (6.3)	0	0	0
Grosmannia sp. 5	0	0	0	0	0	0	0	2 (1.4)	0	0	0	0	2 (1.3)	0	0	0
Grosmannia sp. 6	0	0	2 (6.5)	0	0	2 (1.3)	0	4 (2.8)	0	0	0	0	4 (2.5)	0	0	0
Grosmannia sp. 7	0	0	0	0	0	0	0	3 (2.1)	0	0	0	0	3 (1.9)	0	0	0
G. aurea	0	0	0	0	0	0	0	0	0	1 (50.0)	1 (33.3)	2 (40)	13 (8.1)	0	0	0
G. huntii	0	8 (18.6)	0	0	0	8 (5.4)	0	0	0	1 (50.0)	0	1 (20)	2 (1.3)	0	0	0
G. koreana	1 (2.7)	0	5 (16.1)	0	0	6 (4.1)	0	0	0	0	0	0	0	2 (1.5)	9 (12.5)	11 (5.4)
G. radiaticola	0	0	0	0	0	0	0	0	0	0	0	0	0	0	5 (6.9)	5 (2.4)
Leptographium sp. 1	0	0	0	0	0	0	0	58 (40.6)	0	0	0	0	58 (36.3)	0	0	0
Leptographium sp. 2	15 (40.5)	6 (14.0)	2 (6.5)	0	0	23 (15.6)	0	0	0	0	0	0	0	0	0	0
Leptographium sp. 3	0	1 (2.3)	0	0	0	1 (0.7)	0	0	0	0	0	0	0	0	0	0
L. alethinum	0	0	0	0	0	0	0	0	0	0	0	0	0	0	6 (8.3)	6 (2.9)
L. pini-densiflorae	0	0	0	0	0	0	0	0	0	0	0	0	0	3 (2.3)	0	3 (1.5)
L. procerum	17 (45.9)	12 (27.9)	8 (25.8)	0	30 (88.2)	67 (45.6)	0	0	0	0	0	0	0	94 (70.7)	31 (43.1)	125 (61.0)
L. sinoprocerum	0	0	0	0	0	0	0	0	0	0	0	0	0	0	12 (16.7)	12 (5.9)
L. truncatum	0	0	0	0	0	0	0	0	0	0	0	0	0	2 (1.5)	7 (9.7)	9 (4.4)
Ophiostoma sp. 1	4 (10.8)	10 (23.3)	1 (3.2)	0	1 (2.9)	16 (10.9)	1 (16.7)	48 (33.6)	1 (100)	0	1 (33.3)	2 (40)	53 (33.1)	0	0	0
Ophiostoma sp. 2	0	0	0	0	0	0	1 (16.7)	0	0	0	0	0	1 (0.6)	0	0	0
Ophiostoma sp. 3	0	0	0	0	0	0	0	0	0	0	0	0	0	0	2 (2.8)	2 (1.0)
O. abietinum	0	1 (2.3)	0	0	0	1 (0.7)	0	0	0	0	0	0	0	3 (2.3)	0	3 (1.5)
O. floccosum	0	0	0	0	0	0	0	8 (5.6)	0	0	0	0	8 (5.0)	16 (12.0)	0	16 (7.8)
O. ips	0	0	0	0	0	0	0	0	0	0	0	0	0	7 (5.3)	0	7 (3.4)
O. minus (Europe)	0	0	0	0	0	0	0	0	0	0	0	0	0	1 (0.8)	0	1 (0.5)
O. minus (N. America)	0	0	0	0	0	0	0	0	0	0	1 (33.3)	0	1 (0.6)	0	0	0
O. piceae	0	0	0	0	0	0	0	0	0	0	0	0	0	2 (1.5)	0	2 (1.0)
O. piliferum	0	0	0	0	0	0	0	4 (2.8)	0	0	0	0	4 (2.5)	0	0	0
Total # isolates per location	37	43	31	2	34	147	6	143	1	2	3	5	160	133	72	205
Total # species	4	7	7	1	3	11	3	10	1	2	3	3	13	15		15
